# Supplementary material for: Silk Microfiber-Reinforced Biomass Aerogel with Cobweb-like Pore Structure for Highly Efficient Eco-Friendly Air Filtration
Source: Gels. 2026 May 19;12(5):443. doi: 10.3390/gels12050443 (PMC13205734; doi:10.3390/gels12050443)
Supplement: Supplementary file 1 [file gels-12-00443-s001.zip]

Archive with 1 entries (1 files):
- gels-4300994-supplementary.pdf
